# Supplementary material for: Comprehensive analyses unveil novel genomic and immunological characteristics of micropapillary pattern in lung adenocarcinoma
Source: Front Oncol. 2022 Aug 3;12:931209. doi: 10.3389/fonc.2022.931209 (PMC9381833; doi:10.3389/fonc.2022.931209)
Supplement: Supplementary file 4 [file Table_3.xlsx]

## Sheet: Sheet1
Supplementary Table3. Clinicopathologic Characteristics of laser-dissected samples (patient number=6).
Case	Age	Sex	Smoking history	Location	Pathological Stage	Surgery Type	R Resection	Diameter,cm
1	61	M	Yes	Left-Upper	IB	Lobectomy	R0	3.5
2	46	M	Yes	Right-Upper	IA2	Lobectemy	R0	2
3	75	F	No	Left-Lower	IA3	Lobectomy	R0	2.7
4	57	F	No	Left-Upper	IA3	Lobectomy	R0	3
5	62	M	Yes	Left-Upper	ⅢA	Wedge	R1	3
6	60	F	No	Left-Upper	Ⅳ	Wedge	R1	3
