# Supplementary material for: Comprehensive analyses unveil novel genomic and immunological characteristics of micropapillary pattern in lung adenocarcinoma
Source: Front Oncol. 2022 Aug 3;12:931209. doi: 10.3389/fonc.2022.931209 (PMC9381833; doi:10.3389/fonc.2022.931209)
Supplement: Supplementary file 5 [file Table_4.xlsx]

## Sheet: Sheet1
Supplementary Table4. Sequencing data quality metrics for selected samples.
Sample	Q30 Percentage (%)	Total Reads (M)	Fraction of uniquely mapped reads on target （%）
Case1_LEP	93.98	671.46	86.53
Case1_MIP	93.50	286.38	89.11
Case2_LEP	93.10	452.14	85.56
Case2_MIP	93.55	561.01	84.79
Case3_LEP	93.51	564.48	89.07
Case3_MIP	93.13	447.17	87.57
Case4_LEP	92.09	414.62	85.89
Case4_MIP	92.71	387.09	84.51
Case5_MIP	93.35	547.71	84.55
Case6_LEP	90.46	478.96	82.25
Case6_MIP	90.36	423.55	81.82
